# Supplementary material for: Facilitators and Barriers to Lung Cancer Screening during Long COVID: A Global Systematic Review and Meta-Study Synthesis of Qualitative Research
Source: Int J Environ Res Public Health. 2024 Apr 25;21(5):534. doi: 10.3390/ijerph21050534 (PMC11121223; doi:10.3390/ijerph21050534)
Supplement: Supplementary file 1 [file ijerph-21-00534-s001.zip]

Archive with 3 entries (3 files):
- Figure S1.pdf
- Table S1.pdf
- Tables S2-S5.pdf
